# Supplementary material for: Nasopharyngeal microbiota is influenced by agricultural air pollution in individuals with and without COPD
Source: Sci Rep. 2025 May 5;15:15653. doi: 10.1038/s41598-025-00242-9 (PMC12053623; doi:10.1038/s41598-025-00242-9)
Supplement: Supplementary file 2 — Supplementary Material 2 [file 41598_2025_242_MOESM2_ESM.xlsx]

## Sheet: Table_1
Characteristics	VGO2 cases, N = 81	VGO2 controls, N = 140	Pienter3 controls, N = 140	Sum
Gender - Female	32 (40%)	68 (49%)	67 (48%)	167 (46%)
Age category
<51.3	10 (12%)	40 (29%)	36 (26%)	86 (24%)
51.3-60.8	19 (23%)	37 (26%)	39 (28%)	95 (26%)
60.8-66.1	24 (30%)	36 (26%)	23 (16%)	83 (23%)
>66.1	28 (35%)	27 (19%)	42 (30%)	97 (27%)
Season
Summer	19 (23%)	54 (39%)	38 (27%)	111 (31%)
Fall	17 (21%)	8 (5.7%)	32 (23%)	57 (16%)
Winter	24 (30%)	35 (25%)	26 (19%)	85 (24%)
Spring	21 (26%)	43 (31%)	44 (31%)	108 (30%)
Education level
Low	21 (26%)	33 (24%)	48 (41%)	102 (30%)
Medium	40 (49%)	61 (44%)	38 (32%)	139 (41%)
High	20 (25%)	46 (33%)	32 (27%)	98 (29%)
Smoke status
Never smoked	26 (32%)	58 (42%)	61 (49%)	145 (42%)
Ex-smoker	49 (60%)	78 (56%)	63 (51%)	190 (55%)
Current smoker	6 (7.4%)	3 (2.2%)	0 (0%)	9 (2.6%)
COPD Gold
No COPD	18 (26%)	130 (100%)	X	148 (74%)
Mild	31 (45%)	0 (0%)	X	31 (16%)
Moderate	19 (28%)	0 (0%)	X	19 (9.5%)
Severe	1 (1.4%)	0 (0%)	X	1 (0.5%)
Using lung medication	28 (35%)	1 (0.7%)	X	29 (13%)
Atopy	21 (26%)	37 (27%)	57 (41%)	115 (32%)
Respiratory symptoms	15 (19%)	37 (26%)	52 (38%)	104 (29%)
Used antibiotics	12 (15%)	4 (2.9%)	11 (10%)	27 (8.3%)
Farm child	30 (37%)	45 (33%)	X	75 (34%)
Farms within 500m
No Farms	29 (36%)	41 (29%)	99 (71%)	169 (47%)
1-2	28 (35%)	57 (41%)	35 (25%)	120 (33%)
>2	24 (30%)	42 (30%)	6 (4.3%)	72 (20%)
Farms within 1km
0-16	71 (88%)	123 (88%)	124 (100%)	318 (92%)
>16	10 (12%)	17 (12%)	0 (0%)	27 (7.8%)
Poultry farms within 1km	44 (54%)	84 (60%)	11 (7.9%)	139 (39%)
Endotoxin
Low	34 (42%)	42 (30%)	X	76 (35%)
Middle	29 (36%)	41 (29%)	X	70 (32%)
High	18 (22%)	56 (40%)	X	74 (34%)
PM10
Low	32 (40%)	44 (32%)	X	76 (35%)
Middle	31 (38%)	41 (29%)	X	72 (33%)
High	18 (22%)	54 (39%)	X	72 (33%)
NH3
Low	37 (46%)	40 (29%)	X	77 (35%)
Middle	23 (29%)	48 (35%)	X	71 (32%)
High	20 (25%)	51 (37%)	X	71 (32%)

## Sheet: Table_2
Var1	Var2	statistic	p.value	parameter	method
Population	COPD-status	181.627	2.13859e-41	1	Pearson's Chi-squared test with Yates' continuity correction
Population	Gender	2.41296	0.299249	2	Pearson's Chi-squared test
Population	Age Category	19.2016	0.00383636	6	Pearson's Chi-squared test
Population	Season	24.1612	0.000487774	6	Pearson's Chi-squared test
Population	Education level	11.8437	0.018552	4	Pearson's Chi-squared test
Population	Smoke status	3.10851	0.211347	2	Pearson's Chi-squared test
Population	COPD Gold	112.778	2.77023e-24	3	Pearson's Chi-squared test
Population	Using Lung Medication	41.235	1.34986e-10	1	Pearson's Chi-squared test with Yates' continuity correction
Population	Atopy	3.5249	0.171624	2	Pearson's Chi-squared test
Population	Farm Child	0.424976	0.514465	1	Pearson's Chi-squared test with Yates' continuity correction
Population	Respiratory Symptoms	6.22983	0.0443824	2	Pearson's Chi-squared test
Population	Used Antibiotics	7.05062	0.0294427	2	Pearson's Chi-squared test
Population	Farms within 500m	54.2101	4.75567e-11	4	Pearson's Chi-squared test
Population	Farms within 1km	17.9936	0.000123803	2	Pearson's Chi-squared test
Population	Poultry Farms within 1km	70.6879	4.47017e-16	2	Pearson's Chi-squared test
Population	Endotoxin	3.97647	0.136937	2	Pearson's Chi-squared test
Population	PM10	3.19932	0.201965	2	Pearson's Chi-squared test
Population	NH3	6.37304	0.0413155	2	Pearson's Chi-squared test
COPD-status	Gender	1.94262	0.163385	1	Pearson's Chi-squared test with Yates' continuity correction
COPD-status	Age Category	10.8556	0.012533	3	Pearson's Chi-squared test
COPD-status	Season	15.8195	0.00123482	3	Pearson's Chi-squared test
COPD-status	Education level	1.34586	0.510211	2	Pearson's Chi-squared test
COPD-status	Smoke status	0.429908	0.512034	1	Pearson's Chi-squared test with Yates' continuity correction
COPD-status	COPD Gold	112.778	2.77023e-24	3	Pearson's Chi-squared test
COPD-status	Using Lung Medication	41.235	1.34986e-10	1	Pearson's Chi-squared test with Yates' continuity correction
COPD-status	Atopy	0.00475643	0.945016	1	Pearson's Chi-squared test with Yates' continuity correction
COPD-status	Farm Child	0.424976	0.514465	1	Pearson's Chi-squared test with Yates' continuity correction
COPD-status	Respiratory Symptoms	0.860604	0.35357	1	Pearson's Chi-squared test with Yates' continuity correction
COPD-status	Used Antibiotics	5.69614	0.0170023	1	Pearson's Chi-squared test with Yates' continuity correction
COPD-status	Farms within 500m	2.04695	0.359344	2	Pearson's Chi-squared test
COPD-status	Farms within 1km	0.0337056	0.854334	1	Pearson's Chi-squared test with Yates' continuity correction
COPD-status	Poultry Farms within 1km	0.981099	0.321928	1	Pearson's Chi-squared test with Yates' continuity correction
COPD-status	Endotoxin	3.97647	0.136937	2	Pearson's Chi-squared test
COPD-status	PM10	3.19932	0.201965	2	Pearson's Chi-squared test
COPD-status	NH3	6.37304	0.0413155	2	Pearson's Chi-squared test
Gender	Age Category	1.69942	0.637062	3	Pearson's Chi-squared test
Gender	Season	1.5131	0.679249	3	Pearson's Chi-squared test
Gender	Education level	2.30123	0.316442	2	Pearson's Chi-squared test
Gender	Smoke status	1.25693	0.262234	1	Pearson's Chi-squared test with Yates' continuity correction
Gender	COPD Gold	2.57438	0.461999	3	Pearson's Chi-squared test
Gender	Using Lung Medication	0.340304	0.559654	1	Pearson's Chi-squared test with Yates' continuity correction
Gender	Atopy	0.108536	0.741817	1	Pearson's Chi-squared test with Yates' continuity correction
Gender	Farm Child	0.749869	0.386518	1	Pearson's Chi-squared test with Yates' continuity correction
Gender	Respiratory Symptoms	1.69933	0.192375	1	Pearson's Chi-squared test with Yates' continuity correction
Gender	Used Antibiotics	0.221517	0.637887	1	Pearson's Chi-squared test with Yates' continuity correction
Gender	Farms within 500m	0.290134	0.864964	2	Pearson's Chi-squared test
Gender	Farms within 1km	0.000226202	0.988	1	Pearson's Chi-squared test with Yates' continuity correction
Gender	Poultry Farms within 1km	0.12353	0.725237	1	Pearson's Chi-squared test with Yates' continuity correction
Gender	Endotoxin	2.42168	0.297947	2	Pearson's Chi-squared test
Gender	PM10	0.426852	0.807812	2	Pearson's Chi-squared test
Gender	NH3	1.54421	0.46204	2	Pearson's Chi-squared test
Age Category	Season	13.3962	0.145482	9	Pearson's Chi-squared test
Age Category	Education level	28.0289	9.27926e-05	6	Pearson's Chi-squared test
Age Category	Smoke status	19.7102	0.000194907	3	Pearson's Chi-squared test
Age Category	COPD Gold	17.2175	0.0454165	9	Pearson's Chi-squared test
Age Category	Using Lung Medication	9.06725	0.02841	3	Pearson's Chi-squared test
Age Category	Atopy	2.43303	0.487515	3	Pearson's Chi-squared test
Age Category	Farm Child	3.59712	0.308383	3	Pearson's Chi-squared test
Age Category	Respiratory Symptoms	7.98306	0.0463631	3	Pearson's Chi-squared test
Age Category	Used Antibiotics	0.881875	0.829799	3	Pearson's Chi-squared test
Age Category	Farms within 500m	6.15478	0.406077	6	Pearson's Chi-squared test
Age Category	Farms within 1km	0.597484	0.897008	3	Pearson's Chi-squared test
Age Category	Poultry Farms within 1km	5.77391	0.123144	3	Pearson's Chi-squared test
Age Category	Endotoxin	3.80399	0.703182	6	Pearson's Chi-squared test
Age Category	PM10	5.95121	0.428678	6	Pearson's Chi-squared test
Age Category	NH3	7.50725	0.27647	6	Pearson's Chi-squared test
Season	Education level	7.36698	0.288238	6	Pearson's Chi-squared test
Season	Smoke status	9.82068	0.0201536	3	Pearson's Chi-squared test
Season	COPD Gold	5.94123	0.745785	9	Pearson's Chi-squared test
Season	Using Lung Medication	8.76228	0.0326243	3	Pearson's Chi-squared test
Season	Atopy	2.02763	0.566692	3	Pearson's Chi-squared test
Season	Farm Child	9.6615	0.0216739	3	Pearson's Chi-squared test
Season	Respiratory Symptoms	12.1679	0.00682954	3	Pearson's Chi-squared test
Season	Used Antibiotics	1.10768	0.77522	3	Pearson's Chi-squared test
Season	Farms within 500m	9.76779	0.134778	6	Pearson's Chi-squared test
Season	Farms within 1km	5.49295	0.139061	3	Pearson's Chi-squared test
Season	Poultry Farms within 1km	15.6683	0.0013261	3	Pearson's Chi-squared test
Season	Endotoxin	13.8246	0.0316584	6	Pearson's Chi-squared test
Season	PM10	8.2449	0.220705	6	Pearson's Chi-squared test
Season	NH3	36.1917	2.52994e-06	6	Pearson's Chi-squared test
Education level	Smoke status	4.90483	0.0860855	2	Pearson's Chi-squared test
Education level	COPD Gold	5.85602	0.439511	6	Pearson's Chi-squared test
Education level	Using Lung Medication	2.82707	0.243282	2	Pearson's Chi-squared test
Education level	Atopy	1.12251	0.570493	2	Pearson's Chi-squared test
Education level	Farm Child	3.95564	0.138371	2	Pearson's Chi-squared test
Education level	Respiratory Symptoms	3.71694	0.155911	2	Pearson's Chi-squared test
Education level	Used Antibiotics	1.36148	0.506242	2	Pearson's Chi-squared test
Education level	Farms within 500m	1.08201	0.897116	4	Pearson's Chi-squared test
Education level	Farms within 1km	2.33539	0.311083	2	Pearson's Chi-squared test
Education level	Poultry Farms within 1km	1.78959	0.40869	2	Pearson's Chi-squared test
Education level	Endotoxin	3.81717	0.431314	4	Pearson's Chi-squared test
Education level	PM10	3.06161	0.547568	4	Pearson's Chi-squared test
Education level	NH3	13.1229	0.0106904	4	Pearson's Chi-squared test
Smoke status	COPD Gold	3.97001	0.264721	3	Pearson's Chi-squared test
Smoke status	Using Lung Medication	2.83052	0.0924884	1	Pearson's Chi-squared test with Yates' continuity correction
Smoke status	Atopy	2.37776	0.123074	1	Pearson's Chi-squared test with Yates' continuity correction
Smoke status	Farm Child	5.01982	0.0250588	1	Pearson's Chi-squared test with Yates' continuity correction
Smoke status	Respiratory Symptoms	0.00100547	0.974704	1	Pearson's Chi-squared test with Yates' continuity correction
Smoke status	Used Antibiotics	0.221517	0.637887	1	Pearson's Chi-squared test with Yates' continuity correction
Smoke status	Farms within 500m	0.536819	0.764595	2	Pearson's Chi-squared test
Smoke status	Farms within 1km	1.03094	0.309937	1	Pearson's Chi-squared test with Yates' continuity correction
Smoke status	Poultry Farms within 1km	0.115673	0.733776	1	Pearson's Chi-squared test with Yates' continuity correction
Smoke status	Endotoxin	0.372179	0.830199	2	Pearson's Chi-squared test
Smoke status	PM10	1.4497	0.484398	2	Pearson's Chi-squared test
Smoke status	NH3	4.91384	0.0856984	2	Pearson's Chi-squared test
COPD Gold	Using Lung Medication	36.7949	5.08485e-08	3	Pearson's Chi-squared test
COPD Gold	Atopy	3.7945	0.284526	3	Pearson's Chi-squared test
COPD Gold	Farm Child	1.46412	0.690576	3	Pearson's Chi-squared test
COPD Gold	Respiratory Symptoms	3.44415	0.328078	3	Pearson's Chi-squared test
COPD Gold	Used Antibiotics	4.75175	0.190904	3	Pearson's Chi-squared test
COPD Gold	Farms within 500m	9.22172	0.161488	6	Pearson's Chi-squared test
COPD Gold	Farms within 1km	2.37611	0.498098	3	Pearson's Chi-squared test
COPD Gold	Poultry Farms within 1km	3.36164	0.339155	3	Pearson's Chi-squared test
COPD Gold	Endotoxin	6.74831	0.344752	6	Pearson's Chi-squared test
COPD Gold	PM10	4.21242	0.647954	6	Pearson's Chi-squared test
COPD Gold	NH3	4.42227	0.61973	6	Pearson's Chi-squared test
Using Lung Medication	Atopy	3.02246	0.0821189	1	Pearson's Chi-squared test with Yates' continuity correction
Using Lung Medication	Farm Child	0.123444	0.725329	1	Pearson's Chi-squared test with Yates' continuity correction
Using Lung Medication	Respiratory Symptoms	0.572797	0.44915	1	Pearson's Chi-squared test with Yates' continuity correction
Using Lung Medication	Used Antibiotics	5.73914	0.0165909	1	Pearson's Chi-squared test with Yates' continuity correction
Using Lung Medication	Farms within 500m	3.55653	0.168931	2	Pearson's Chi-squared test
Using Lung Medication	Farms within 1km	0.00466569	0.945542	1	Pearson's Chi-squared test with Yates' continuity correction
Using Lung Medication	Poultry Farms within 1km	3.2223	0.0726413	1	Pearson's Chi-squared test with Yates' continuity correction
Using Lung Medication	Endotoxin	9.77115	0.00755477	2	Pearson's Chi-squared test
Using Lung Medication	PM10	4.5329	0.10368	2	Pearson's Chi-squared test
Using Lung Medication	NH3	4.8263	0.089533	2	Pearson's Chi-squared test
Atopy	Farm Child	1.78446	0.181603	1	Pearson's Chi-squared test with Yates' continuity correction
Atopy	Respiratory Symptoms	2.24588	0.133971	1	Pearson's Chi-squared test with Yates' continuity correction
Atopy	Used Antibiotics	0.0423329	0.836987	1	Pearson's Chi-squared test with Yates' continuity correction
Atopy	Farms within 500m	4.8606	0.0880104	2	Pearson's Chi-squared test
Atopy	Farms within 1km	0.623275	0.429833	1	Pearson's Chi-squared test with Yates' continuity correction
Atopy	Poultry Farms within 1km	1.48826	0.222486	1	Pearson's Chi-squared test with Yates' continuity correction
Atopy	Endotoxin	2.40321	0.300711	2	Pearson's Chi-squared test
Atopy	PM10	0.931486	0.627669	2	Pearson's Chi-squared test
Atopy	NH3	3.24754	0.197154	2	Pearson's Chi-squared test
Farm Child	Respiratory Symptoms	9.43999e-06	0.997549	1	Pearson's Chi-squared test with Yates' continuity correction
Farm Child	Used Antibiotics	4.29097e-30	1	1	Pearson's Chi-squared test with Yates' continuity correction
Farm Child	Farms within 500m	13.6501	0.00108624	2	Pearson's Chi-squared test
Farm Child	Farms within 1km	0.448215	0.503184	1	Pearson's Chi-squared test with Yates' continuity correction
Farm Child	Poultry Farms within 1km	4.12803	0.0421785	1	Pearson's Chi-squared test with Yates' continuity correction
Farm Child	Endotoxin	1.38906	0.499308	2	Pearson's Chi-squared test
Farm Child	PM10	10.7152	0.00471217	2	Pearson's Chi-squared test
Farm Child	NH3	0.217396	0.897001	2	Pearson's Chi-squared test
Respiratory Symptoms	Used Antibiotics	0.445078	0.504681	1	Pearson's Chi-squared test with Yates' continuity correction
Respiratory Symptoms	Farms within 500m	2.93563	0.230428	2	Pearson's Chi-squared test
Respiratory Symptoms	Farms within 1km	0.347483	0.555542	1	Pearson's Chi-squared test with Yates' continuity correction
Respiratory Symptoms	Poultry Farms within 1km	1.4189	0.233584	1	Pearson's Chi-squared test with Yates' continuity correction
Respiratory Symptoms	Endotoxin	0.888071	0.641443	2	Pearson's Chi-squared test
Respiratory Symptoms	PM10	0.89971	0.637721	2	Pearson's Chi-squared test
Respiratory Symptoms	NH3	0.997775	0.607206	2	Pearson's Chi-squared test
Used Antibiotics	Farms within 500m	2.94661	0.229167	2	Pearson's Chi-squared test
Used Antibiotics	Farms within 1km	7.68899e-29	1	1	Pearson's Chi-squared test with Yates' continuity correction
Used Antibiotics	Poultry Farms within 1km	4.67268e-31	1	1	Pearson's Chi-squared test with Yates' continuity correction
Used Antibiotics	Endotoxin	6.98705	0.0303935	2	Pearson's Chi-squared test
Used Antibiotics	PM10	0.796583	0.671466	2	Pearson's Chi-squared test
Used Antibiotics	NH3	0.161583	0.922386	2	Pearson's Chi-squared test
Farms within 500m	Farms within 1km	56.5881	5.1529e-13	2	Pearson's Chi-squared test
Farms within 500m	Poultry Farms within 1km	64.1096	1.19888e-14	2	Pearson's Chi-squared test
Farms within 500m	Endotoxin	33.2947	1.03948e-06	4	Pearson's Chi-squared test
Farms within 500m	PM10	46.2254	2.21066e-09	4	Pearson's Chi-squared test
Farms within 500m	NH3	2.77974	0.595335	4	Pearson's Chi-squared test
Farms within 1km	Poultry Farms within 1km	13.1986	0.000280153	1	Pearson's Chi-squared test with Yates' continuity correction
Farms within 1km	Endotoxin	46.0434	1.00416e-10	2	Pearson's Chi-squared test
Farms within 1km	PM10	25.8602	2.42395e-06	2	Pearson's Chi-squared test
Farms within 1km	NH3	0.273153	0.872339	2	Pearson's Chi-squared test
Poultry Farms within 1km	Endotoxin	19.1009	7.11692e-05	2	Pearson's Chi-squared test
Poultry Farms within 1km	PM10	28.0767	8.00224e-07	2	Pearson's Chi-squared test
Poultry Farms within 1km	NH3	4.35035	0.113588	2	Pearson's Chi-squared test
Endotoxin	PM10	139.624	3.39782e-29	4	Pearson's Chi-squared test
Endotoxin	NH3	8.34095	0.0798577	4	Pearson's Chi-squared test
PM10	NH3	17.7285	0.00139435	4	Pearson's Chi-squared test

## Sheet: Table_3
outcome	Variable	group	estimate	std.error	statistic	p.value	conf.low	conf.high	group	label
Observed species	Population	VGO2 cases vs VGO2 controls	-19.9123	12.076	-1.64891	0.100871	-43.7375	3.91293	VGO2 overall	*
Observed species	Gender	Female vs male	10.7713	11.641	0.925289	0.356028	-12.1957	33.7384	VGO2 overall
Observed species	Age category	51.3-60.8 vs <51.3 year-olds	3.49783	16.9797	0.206	0.837021	-30.0046	37.0003	VGO2 overall
Observed species	Age category	60.8-66.1 vs <51.3 year-olds	-0.614151	16.4499	-0.0373346	0.970259	-33.0712	31.8429	VGO2 overall
Observed species	Age category	>66.1 vs <51.3 year-olds	-27.4351	16.8955	-1.62381	0.106147	-60.7714	5.90115	VGO2 overall	*
Observed species	Farm Child	Yes vs no	-3.10163	12.2464	-0.253269	0.800345	-27.2639	21.0606	VGO2 overall
Observed species	Used antibiotics	Yes vs no	-1.76968	22.7486	-0.0777926	0.938078	-46.6514	43.112	VGO2 overall
Observed species	Used lung medication	Yes vs no	-11.0292	17.3791	-0.634621	0.526472	-45.3196	23.2613	VGO2 overall
Observed species	COPD Gold	Mild vs none	-12.2153	17.1337	-0.71294	0.47689	-46.0449	21.6143	VGO2 overall
Observed species	COPD Gold	Moderate vs none	-10.9307	21.7316	-0.502987	0.615644	-53.8385	31.9771	VGO2 overall
Observed species	COPD Gold	Severe vs none	-90.3307	79.9094	-1.13041	0.259942	-248.107	67.4461	VGO2 overall
Observed species	Respiratory symptoms	Yes vs no	-1.06062	14.1171	-0.0751301	0.940193	-28.9127	26.7915	VGO2 overall
Observed species	Season	Winter vs summer	-10.1379	14.4993	-0.699197	0.485322	-38.7463	18.4705	VGO2 overall
Observed species	Season	Spring vs summer	18.124	14.3496	1.26304	0.208192	-10.1889	46.4369	VGO2 overall	*
Observed species	Season	Fall vs summer	-57.3396	19.334	-2.96574	0.00342461	-95.4872	-19.192	VGO2 overall	***
Observed species	Atopy	Yes vs no	-2.24877	13.3004	-0.169076	0.865925	-28.4916	23.994	VGO2 overall
Observed species	Farms within 500m	1-2 farms within 500m	1.35526	13.8667	0.0977348	0.92225	-26.004	28.7145	VGO2 overall
Observed species	Farms within 500m	>2 farms within 500m	12.4717	15.1013	0.825871	0.409953	-17.3233	42.2667	VGO2 overall
Observed species	Farms within 1km	>16 farms within 1km	-9.8274	16.711	-0.588079	0.5572	-42.7972	23.1424	VGO2 overall
Observed species	Poultry farms within 1km	Poultry farm within 1km	-6.76402	11.6876	-0.578735	0.563476	-29.823	16.2949	VGO2 overall
Observed species	Endotoxin	Medium endotoxin exposure	6.72592	14.3863	0.467523	0.640685	-21.6594	35.1112	VGO2 overall
Observed species	Endotoxin	High endotoxin exposure	-6.73584	13.8756	-0.485446	0.627944	-34.1135	20.6418	VGO2 overall
Observed species	PM10	Medium PM10 exposure	-15.503	14.2214	-1.09012	0.277103	-43.5631	12.5571	VGO2 overall
Observed species	PM10	High PM10 exposure	-0.12136	13.9672	-0.00868895	0.993077	-27.6798	27.4371	VGO2 overall
Observed species	NH3	Medium NH3 exposure	1.03233	14.1353	0.0730319	0.941861	-26.8588	28.9235	VGO2 overall
Observed species	NH3	High NH3 exposure	27.0101	13.894	1.94401	0.0534452	-0.405034	54.4252	VGO2 overall	**
Observed species	Smoke status	Ex-smoker vs never-smoker	-2.69561	11.7325	-0.229756	0.818536	-25.8431	20.4519	VGO2 overall
Observed species	Education level	Medium vs low	10.2535	14.6561	0.699607	0.485061	-18.6632	39.1702	VGO2 overall
Observed species	Education level	High vs low	10.3909	16.3248	0.63651	0.525239	-21.8181	42.5998	VGO2 overall
Shannon index	Population	VGO2 cases vs VGO2 controls	-0.3007	0.142119	-2.11584	0.0357039	-0.581092	-0.0203082	VGO2 overall	***
Shannon index	Gender	Female vs male	0.141029	0.137571	1.02514	0.306643	-0.13039	0.412449	VGO2 overall
Shannon index	Age category	51.3-60.8 vs <51.3 year-olds	-0.154217	0.200089	-0.77074	0.44186	-0.549009	0.240576	VGO2 overall
Shannon index	Age category	60.8-66.1 vs <51.3 year-olds	-0.295591	0.193846	-1.52488	0.129026	-0.678065	0.0868831	VGO2 overall	*
Shannon index	Age category	>66.1 vs <51.3 year-olds	-0.459671	0.199097	-2.30878	0.0220792	-0.852505	-0.0668368	VGO2 overall	***
Shannon index	Farm Child	Yes vs no	-0.0661802	0.144872	-0.456819	0.648343	-0.352014	0.219654	VGO2 overall
Shannon index	Used antibiotics	Yes vs no	-0.129824	0.268814	-0.482953	0.629703	-0.660178	0.400529	VGO2 overall
Shannon index	Used lung medication	Yes vs no	-0.273637	0.20484	-1.33586	0.183264	-0.677803	0.130529	VGO2 overall	*
Shannon index	COPD Gold	Mild vs none	-0.13457	0.192944	-0.697456	0.486499	-0.515527	0.246387	VGO2 overall
Shannon index	COPD Gold	Moderate vs none	-0.265058	0.244721	-1.0831	0.280343	-0.748246	0.21813	VGO2 overall
Shannon index	COPD Gold	Severe vs none	-1.61903	0.899865	-1.79919	0.0738159	-3.39576	0.157706	VGO2 overall	**
Shannon index	Respiratory symptoms	Yes vs no	-0.0548333	0.166873	-0.328592	0.742838	-0.384065	0.274398	VGO2 overall
Shannon index	Season	Winter vs summer	-0.255887	0.175054	-1.46176	0.145532	-0.601284	0.0895099	VGO2 overall	*
Shannon index	Season	Spring vs summer	-0.0308335	0.173246	-0.177975	0.85894	-0.372663	0.310996	VGO2 overall
Shannon index	Season	Fall vs summer	-0.550681	0.233424	-2.35914	0.0193774	-1.01125	-0.0901147	VGO2 overall	***
Shannon index	Atopy	Yes vs no	-0.138523	0.157122	-0.881632	0.379139	-0.448538	0.171491	VGO2 overall
Shannon index	Farms within 500m	1-2 farms within 500m	-0.0167451	0.161235	-0.103856	0.917398	-0.334863	0.301373	VGO2 overall
Shannon index	Farms within 500m	>2 farms within 500m	0.388557	0.175589	2.21287	0.0281431	0.042117	0.734996	VGO2 overall	***
Shannon index	Farms within 1km	>16 farms within 1km	0.0145916	0.197773	0.0737795	0.941266	-0.375604	0.404787	VGO2 overall
Shannon index	Poultry farms within 1km	Poultry farm within 1km	-0.0824385	0.138186	-0.596576	0.551524	-0.355071	0.190194	VGO2 overall
Shannon index	Endotoxin	Medium endotoxin exposure	0.24595	0.16888	1.45636	0.147016	-0.0872644	0.579165	VGO2 overall	*
Shannon index	Endotoxin	High endotoxin exposure	0.281048	0.162885	1.72544	0.0861463	-0.0403382	0.602434	VGO2 overall	**
Shannon index	PM10	Medium PM10 exposure	-0.0710697	0.167881	-0.423333	0.672552	-0.402314	0.260174	VGO2 overall
Shannon index	PM10	High PM10 exposure	0.170026	0.16488	1.03121	0.303812	-0.155297	0.495348	VGO2 overall
Shannon index	NH3	Medium NH3 exposure	0.0702204	0.168506	0.416722	0.677375	-0.262269	0.40271	VGO2 overall
Shannon index	NH3	High NH3 exposure	0.265663	0.16563	1.60395	0.110468	-0.0611515	0.592478	VGO2 overall	*
Shannon index	Smoke status	Ex-smoker vs never-smoker	0.0425983	0.138709	0.307106	0.75911	-0.231066	0.316263	VGO2 overall
Shannon index	Education level	Medium vs low	0.0115358	0.173252	0.0665841	0.946985	-0.330292	0.353364	VGO2 overall
Shannon index	Education level	High vs low	0.130548	0.192977	0.676494	0.499581	-0.250198	0.511295	VGO2 overall
Bacterial density	Population	VGO2 cases vs VGO2 controls	0.350217	0.255092	1.37291	0.171452	-0.153063	0.853498	VGO2 overall	*
Bacterial density	Gender	Female vs male	0.0564889	0.245889	0.229734	0.818554	-0.428635	0.541613	VGO2 overall
Bacterial density	Age category	51.3-60.8 vs <51.3 year-olds	-0.0210861	0.35884	-0.0587619	0.953206	-0.729107	0.686935	VGO2 overall
Bacterial density	Age category	60.8-66.1 vs <51.3 year-olds	0.49224	0.347643	1.41594	0.158504	-0.193689	1.17817	VGO2 overall	*
Bacterial density	Age category	>66.1 vs <51.3 year-olds	0.403302	0.35706	1.12951	0.26017	-0.301207	1.10781	VGO2 overall
Bacterial density	Farm Child	Yes vs no	0.243249	0.257739	0.943779	0.346527	-0.265273	0.75177	VGO2 overall
Bacterial density	Used antibiotics	Yes vs no	0.158132	0.479331	0.329902	0.741849	-0.787559	1.10382	VGO2 overall
Bacterial density	Used lung medication	Yes vs no	0.354113	0.365916	0.967745	0.334456	-0.367869	1.0761	VGO2 overall
Bacterial density	COPD Gold	Mild vs none	0.211936	0.345157	0.61403	0.540041	-0.469556	0.893429	VGO2 overall
Bacterial density	COPD Gold	Moderate vs none	0.506486	0.43778	1.15694	0.248968	-0.357887	1.37086	VGO2 overall	*
Bacterial density	COPD Gold	Severe vs none	-0.028384	1.60976	-0.0176324	0.985953	-3.20677	3.15001	VGO2 overall
Bacterial density	Respiratory symptoms	Yes vs no	0.149248	0.297341	0.501943	0.616308	-0.437388	0.735885	VGO2 overall
Bacterial density	Season	Winter vs summer	0.879984	0.30131	2.92052	0.00393656	0.285473	1.47449	VGO2 overall	***
Bacterial density	Season	Spring vs summer	0.257718	0.298198	0.864252	0.388587	-0.330651	0.846087	VGO2 overall
Bacterial density	Season	Fall vs summer	1.6293	0.401779	4.05521	7.41928e-05	0.836552	2.42204	VGO2 overall	***
Bacterial density	Atopy	Yes vs no	0.0369903	0.280428	0.131907	0.895204	-0.516317	0.590298	VGO2 overall
Bacterial density	Farms within 500m	1-2 farms within 500m	-0.048564	0.289335	-0.167847	0.866889	-0.619425	0.522297	VGO2 overall
Bacterial density	Farms within 500m	>2 farms within 500m	-0.599962	0.315094	-1.90407	0.0584696	-1.22165	0.0217221	VGO2 overall	**
Bacterial density	Farms within 1km	>16 farms within 1km	-0.0397322	0.352531	-0.112706	0.910387	-0.735254	0.65579	VGO2 overall
Bacterial density	Poultry farms within 1km	Poultry farm within 1km	0.0525859	0.246529	0.213305	0.831325	-0.433801	0.538973	VGO2 overall
Bacterial density	Endotoxin	Medium endotoxin exposure	-0.496833	0.300499	-1.65336	0.0999821	-1.08974	0.0960778	VGO2 overall	**
Bacterial density	Endotoxin	High endotoxin exposure	-0.520698	0.289832	-1.79655	0.0740654	-1.09256	0.0511652	VGO2 overall	**
Bacterial density	PM10	Medium PM10 exposure	-0.308565	0.29785	-1.03597	0.301588	-0.896247	0.279118	VGO2 overall
Bacterial density	PM10	High PM10 exposure	-0.564799	0.292526	-1.93077	0.055066	-1.14198	0.012379	VGO2 overall	**
Bacterial density	NH3	Medium NH3 exposure	-0.0263722	0.293016	-0.0900024	0.928385	-0.604539	0.551795	VGO2 overall
Bacterial density	NH3	High NH3 exposure	-0.50246	0.288015	-1.74456	0.0827589	-1.07076	0.0658394	VGO2 overall	**
Bacterial density	Smoke status	Ex-smoker vs never-smoker	0.0810391	0.247244	0.327769	0.743459	-0.406759	0.568838	VGO2 overall
Bacterial density	Education level	Medium vs low	-0.144303	0.307465	-0.469332	0.639391	-0.750935	0.462329	VGO2 overall
Bacterial density	Education level	High vs low	-0.487473	0.342471	-1.4234	0.156323	-1.16317	0.188227	VGO2 overall	*
Observed species	Gender	Female vs male	7.4187	19.3054	0.384281	0.702064	-31.1601	45.9975	VGO2 cases
Observed species	Age category	51.3-60.8 vs <51.3 year-olds	55.7048	33.5466	1.66052	0.101942	-11.3757	122.785	VGO2 cases	*
Observed species	Age category	60.8-66.1 vs <51.3 year-olds	37.782	32.4035	1.16598	0.24816	-27.0129	102.577	VGO2 cases	*
Observed species	Age category	>66.1 vs <51.3 year-olds	7.65476	31.4816	0.24315	0.808705	-55.2967	70.6062	VGO2 cases
Observed species	Farm Child	Yes vs no	-1.355	19.172	-0.070676	0.94388	-39.6672	36.9572	VGO2 cases
Observed species	Used antibiotics	Yes vs no	19.5536	26.894	0.727061	0.469882	-34.1898	73.2969	VGO2 cases
Observed species	Used lung medication	Yes vs no	3.53002	19.5022	0.181006	0.856944	-35.442	42.502	VGO2 cases
Observed species	COPD Gold	Mild vs none	17.1868	25.2568	0.680483	0.499218	-33.4947	67.8683	VGO2 cases
Observed species	COPD Gold	Moderate vs none	18.4714	28.3132	0.652397	0.517019	-38.3431	75.286	VGO2 cases
Observed species	COPD Gold	Severe vs none	-60.9286	78.8643	-0.772574	0.443272	-219.181	97.3243	VGO2 cases
Observed species	Respiratory symptoms	Yes vs no	-26.229	24.6562	-1.06379	0.291485	-75.5004	23.0425	VGO2 cases
Observed species	Season	Winter vs summer	-9.5193	25.3895	-0.37493	0.709013	-60.2888	41.2502	VGO2 cases
Observed species	Season	Spring vs summer	-19.4667	26.4188	-0.736849	0.464039	-72.2943	33.361	VGO2 cases
Observed species	Season	Fall vs summer	-55.2	26.8415	-2.05652	0.0440173	-108.873	-1.52707	VGO2 cases	***
Observed species	Atopy	Yes vs no	23.6667	21.3202	1.11006	0.27126	-18.9517	66.2851	VGO2 cases
Observed species	Farms within 500m	1-2 farms within 500m	-32.4091	22.2379	-1.45738	0.150058	-76.862	12.0438	VGO2 cases	*
Observed species	Farms within 500m	>2 farms within 500m	6.71212	22.5011	0.298302	0.76647	-38.2669	51.6911	VGO2 cases
Observed species	Farms within 1km	>16 farms within 1km	-2.78182	25.8502	-0.107613	0.914645	-54.4393	48.8756	VGO2 cases
Observed species	Poultry farms within 1km	Poultry farm within 1km	10.9517	18.6064	0.588599	0.558235	-26.2302	48.1336	VGO2 cases
Observed species	Endotoxin	Medium endotoxin exposure	15.8872	21.5957	0.735664	0.46471	-27.2821	59.0565	VGO2 cases
Observed species	Endotoxin	High endotoxin exposure	-7.8287	23.7222	-0.330015	0.742501	-55.2488	39.5914	VGO2 cases
Observed species	PM10	Medium PM10 exposure	-15.7709	21.5026	-0.733441	0.466054	-58.754	27.2122	VGO2 cases
Observed species	PM10	High PM10 exposure	9.38942	23.8683	0.393384	0.695385	-38.3227	57.1015	VGO2 cases
Observed species	NH3	Medium NH3 exposure	-36.551	21.9461	-1.66549	0.100943	-80.4349	7.33291	VGO2 cases	*
Observed species	NH3	High NH3 exposure	18.802	21.9461	0.856735	0.394945	-25.0819	62.6858	VGO2 cases
Observed species	Smoke status	Ex-smoker vs never-smoker	-3.52	19.1676	-0.183643	0.854883	-41.8235	34.7835	VGO2 cases
Observed species	Education level	Medium vs low	-7.33333	23.0396	-0.318293	0.751332	-53.3888	38.7221	VGO2 cases
Observed species	Education level	High vs low	-34.8	27.2608	-1.27656	0.206519	-89.2935	19.6935	VGO2 cases	*
Shannon index	Gender	Female vs male	-0.00768279	0.219591	-0.0349868	0.972201	-0.4465	0.431134	VGO2 cases
Shannon index	Age category	51.3-60.8 vs <51.3 year-olds	0.0438201	0.389627	0.112467	0.910823	-0.735287	0.822928	VGO2 cases
Shannon index	Age category	60.8-66.1 vs <51.3 year-olds	-0.134629	0.376351	-0.357721	0.721787	-0.88719	0.617932	VGO2 cases
Shannon index	Age category	>66.1 vs <51.3 year-olds	-0.361896	0.365644	-0.989749	0.326207	-1.09305	0.369255	VGO2 cases
Shannon index	Farm Child	Yes vs no	-0.0568743	0.217711	-0.261237	0.794762	-0.491935	0.378187	VGO2 cases
Shannon index	Used antibiotics	Yes vs no	0.0929943	0.306608	0.3033	0.762661	-0.519713	0.705702	VGO2 cases
Shannon index	Used lung medication	Yes vs no	-0.0254429	0.221606	-0.114811	0.90896	-0.468288	0.417402	VGO2 cases
Shannon index	COPD Gold	Mild vs none	0.294836	0.279689	1.05416	0.296685	-0.266401	0.856074	VGO2 cases
Shannon index	COPD Gold	Moderate vs none	0.164348	0.313535	0.524179	0.602382	-0.464806	0.793502	VGO2 cases
Shannon index	COPD Gold	Severe vs none	-1.18962	0.87333	-1.36217	0.179016	-2.94209	0.562842	VGO2 cases	*
Shannon index	Respiratory symptoms	Yes vs no	-0.257752	0.280761	-0.918048	0.362095	-0.818808	0.303304	VGO2 cases
Shannon index	Season	Winter vs summer	-0.146914	0.296057	-0.496236	0.621512	-0.738916	0.445088	VGO2 cases
Shannon index	Season	Spring vs summer	-0.154537	0.308058	-0.501649	0.61772	-0.770538	0.461464	VGO2 cases
Shannon index	Season	Fall vs summer	-0.389822	0.312988	-1.24549	0.217716	-1.01568	0.236035	VGO2 cases	*
Shannon index	Atopy	Yes vs no	0.172937	0.244147	0.70833	0.481395	-0.315107	0.66098	VGO2 cases
Shannon index	Farms within 500m	1-2 farms within 500m	-0.293549	0.245333	-1.19653	0.236046	-0.783963	0.196866	VGO2 cases	*
Shannon index	Farms within 500m	>2 farms within 500m	0.383227	0.248237	1.54379	0.127727	-0.112992	0.879445	VGO2 cases	*
Shannon index	Farms within 1km	>16 farms within 1km	0.21093	0.292516	0.721088	0.473523	-0.373617	0.795476	VGO2 cases
Shannon index	Poultry farms within 1km	Poultry farm within 1km	0.0319826	0.211936	0.150907	0.880531	-0.391538	0.455504	VGO2 cases
Shannon index	Endotoxin	Medium endotoxin exposure	0.250283	0.245043	1.02138	0.311042	-0.239551	0.740117	VGO2 cases
Shannon index	Endotoxin	High endotoxin exposure	0.203395	0.269172	0.755632	0.452731	-0.334672	0.741463	VGO2 cases
Shannon index	PM10	Medium PM10 exposure	-0.0603995	0.245701	-0.245825	0.806629	-0.551548	0.430749	VGO2 cases
Shannon index	PM10	High PM10 exposure	0.120354	0.272733	0.441291	0.660538	-0.42483	0.665539	VGO2 cases
Shannon index	NH3	Medium NH3 exposure	-0.214114	0.252371	-0.848412	0.399526	-0.718761	0.290532	VGO2 cases
Shannon index	NH3	High NH3 exposure	0.30787	0.252371	1.21991	0.227194	-0.196777	0.812516	VGO2 cases	*
Shannon index	Smoke status	Ex-smoker vs never-smoker	-0.148251	0.217027	-0.6831	0.497048	-0.581945	0.285442	VGO2 cases
Shannon index	Education level	Medium vs low	-0.409694	0.259696	-1.57759	0.11975	-0.92882	0.109432	VGO2 cases	*
Shannon index	Education level	High vs low	-0.453892	0.307277	-1.47714	0.1447	-1.06813	0.160346	VGO2 cases	*
Bacterial density	Gender	Female vs male	0.728722	0.412856	1.76508	0.0823972	-0.0963041	1.55375	VGO2 cases	**
Bacterial density	Age category	51.3-60.8 vs <51.3 year-olds	0.771207	0.734959	1.04932	0.298171	-0.698435	2.24085	VGO2 cases
Bacterial density	Age category	60.8-66.1 vs <51.3 year-olds	1.46964	0.709917	2.07016	0.042678	0.050076	2.88921	VGO2 cases	***
Bacterial density	Age category	>66.1 vs <51.3 year-olds	1.26937	0.68972	1.84041	0.0705741	-0.109815	2.64855	VGO2 cases	**
Bacterial density	Farm Child	Yes vs no	0.0249769	0.419532	0.0595352	0.952714	-0.813391	0.863345	VGO2 cases
Bacterial density	Used antibiotics	Yes vs no	-0.790615	0.58251	-1.35725	0.179543	-1.95467	0.37344	VGO2 cases	*
Bacterial density	Used lung medication	Yes vs no	0.175428	0.426291	0.411523	0.682086	-0.676446	1.0273	VGO2 cases
Bacterial density	COPD Gold	Mild vs none	-0.395482	0.557325	-0.709608	0.481117	-1.51384	0.722872	VGO2 cases
Bacterial density	COPD Gold	Moderate vs none	-0.100933	0.624768	-0.161553	0.872284	-1.35462	1.15276	VGO2 cases
Bacterial density	COPD Gold	Severe vs none	-0.635803	1.74025	-0.365352	0.716331	-4.12786	2.85626	VGO2 cases
Bacterial density	Respiratory symptoms	Yes vs no	-0.28473	0.543174	-0.524197	0.601981	-1.37018	0.800716	VGO2 cases
Bacterial density	Season	Winter vs summer	0.175588	0.563148	0.311798	0.756257	-0.950496	1.30167	VGO2 cases
Bacterial density	Season	Spring vs summer	0.237004	0.585977	0.40446	0.687289	-0.93473	1.40874	VGO2 cases
Bacterial density	Season	Fall vs summer	0.973866	0.595354	1.63578	0.107036	-0.216617	2.16435	VGO2 cases	*
Bacterial density	Atopy	Yes vs no	-0.220237	0.477677	-0.461058	0.64637	-1.1751	0.734625	VGO2 cases
Bacterial density	Farms within 500m	1-2 farms within 500m	-0.074431	0.485276	-0.153379	0.878598	-1.04448	0.895621	VGO2 cases
Bacterial density	Farms within 500m	>2 farms within 500m	-0.873187	0.491019	-1.77832	0.0802547	-1.85472	0.108345	VGO2 cases	**
Bacterial density	Farms within 1km	>16 farms within 1km	0.239357	0.564908	0.42371	0.673221	-0.889522	1.36824	VGO2 cases
Bacterial density	Poultry farms within 1km	Poultry farm within 1km	0.137446	0.407901	0.336961	0.737267	-0.677678	0.952571	VGO2 cases
Bacterial density	Endotoxin	Medium endotoxin exposure	-0.0606441	0.47635	-0.12731	0.899107	-1.01285	0.891565	VGO2 cases
Bacterial density	Endotoxin	High endotoxin exposure	-0.0607233	0.523255	-0.116049	0.907989	-1.1067	0.985249	VGO2 cases
Bacterial density	PM10	Medium PM10 exposure	0.0259504	0.466849	0.0555862	0.95585	-0.907268	0.959169	VGO2 cases
Bacterial density	PM10	High PM10 exposure	-0.674153	0.518212	-1.30092	0.1981	-1.71004	0.361738	VGO2 cases	*
Bacterial density	NH3	Medium NH3 exposure	-0.0328119	0.443563	-0.0739735	0.941274	-0.91977	0.854146	VGO2 cases
Bacterial density	NH3	High NH3 exposure	-1.37464	0.443563	-3.0991	0.00293505	-2.2616	-0.487685	VGO2 cases	***
Bacterial density	Smoke status	Ex-smoker vs never-smoker	0.385946	0.416717	0.92616	0.357897	-0.446795	1.21869	VGO2 cases
Bacterial density	Education level	Medium vs low	0.140828	0.510334	0.275954	0.783501	-0.879314	1.16097	VGO2 cases
Bacterial density	Education level	High vs low	-0.172234	0.603835	-0.285234	0.776415	-1.37928	1.03481	VGO2 cases
Observed species	Gender	Female vs male	9.36441	14.6838	0.637737	0.52487	-19.711	38.4398	VGO2 controls
Observed species	Age category	51.3-60.8 vs <51.3 year-olds	-9.28446	20.2756	-0.457912	0.647865	-49.4393	30.8704	VGO2 controls
Observed species	Age category	60.8-66.1 vs <51.3 year-olds	-6.14973	19.809	-0.310451	0.756771	-45.3805	33.081	VGO2 controls
Observed species	Age category	>66.1 vs <51.3 year-olds	-25.8735	22.0189	-1.17506	0.242357	-69.4808	17.7338	VGO2 controls	*
Observed species	Farm Child	Yes vs no	-2.19658	15.7989	-0.139033	0.889661	-33.4828	29.0896	VGO2 controls
Observed species	Used antibiotics	Yes vs no	-21.7863	41.0739	-0.530418	0.596811	-103.117	59.5441	VGO2 controls
Observed species	Used lung medication	Yes vs no	12.6271	81.7809	0.154402	0.877559	-149.336	174.59	VGO2 controls
Observed species	Respiratory symptoms	Yes vs no	6.67054	17.2121	0.387549	0.699042	-27.4112	40.7523	VGO2 controls
Observed species	Season	Winter vs summer	-11.3804	17.8558	-0.637351	0.525142	-46.743	23.9821	VGO2 controls
Observed species	Season	Spring vs summer	34.0317	17.1296	1.98672	0.04929	0.107519	67.9559	VGO2 controls	***
Observed species	Season	Fall vs summer	-69.7971	33.6693	-2.07302	0.0403663	-136.477	-3.1168	VGO2 controls	***
Observed species	Atopy	Yes vs no	-16.1392	16.6986	-0.966499	0.335771	-49.207	16.9286	VGO2 controls
Observed species	Farms within 500m	1-2 farms within 500m	15.1011	17.5557	0.860181	0.391434	-19.664	49.8661	VGO2 controls
Observed species	Farms within 500m	>2 farms within 500m	16.2527	19.7871	0.821378	0.413088	-22.9311	55.4365	VGO2 controls
Observed species	Farms within 1km	>16 farms within 1km	-12.8244	21.6725	-0.591737	0.55515	-55.7381	30.0893	VGO2 controls
Observed species	Poultry farms within 1km	Poultry farm within 1km	-19.2324	14.8733	-1.29308	0.198487	-48.683	10.2182	VGO2 controls	*
Observed species	Endotoxin	Medium endotoxin exposure	0.483333	19.0418	0.0253827	0.979793	-37.228	38.1947	VGO2 controls
Observed species	Endotoxin	High endotoxin exposure	-11.7862	17.4187	-0.676641	0.49997	-46.2829	22.7106	VGO2 controls
Observed species	PM10	Medium PM10 exposure	-14.7288	18.7826	-0.784176	0.434522	-51.9267	22.4691	VGO2 controls
Observed species	PM10	High PM10 exposure	-7.40596	17.4826	-0.423618	0.672622	-42.0294	27.2175	VGO2 controls
Observed species	NH3	Medium NH3 exposure	17.3737	18.5624	0.935965	0.351219	-19.3881	54.1356	VGO2 controls
Observed species	NH3	High NH3 exposure	30.9288	18.1845	1.70083	0.0916321	-5.08479	66.9423	VGO2 controls	**
Observed species	Smoke status	Ex-smoker vs never-smoker	-0.549475	14.7899	-0.0371521	0.970426	-29.8349	28.736	VGO2 controls
Observed species	Education level	Medium vs low	20.625	18.623	1.1075	0.270331	-16.2537	57.5037	VGO2 controls
Observed species	Education level	High vs low	29.6168	20.154	1.46953	0.144351	-10.2936	69.5272	VGO2 controls	*
Shannon index	Gender	Female vs male	0.168475	0.175099	0.962167	0.337917	-0.178239	0.515189	VGO2 controls
Shannon index	Age category	51.3-60.8 vs <51.3 year-olds	-0.176322	0.241552	-0.729958	0.466875	-0.654703	0.302058	VGO2 controls
Shannon index	Age category	60.8-66.1 vs <51.3 year-olds	-0.291489	0.235993	-1.23516	0.219245	-0.758861	0.175882	VGO2 controls	*
Shannon index	Age category	>66.1 vs <51.3 year-olds	-0.336172	0.26232	-1.28154	0.20254	-0.855682	0.183338	VGO2 controls	*
Shannon index	Farm Child	Yes vs no	-0.0431051	0.189081	-0.227971	0.820063	-0.417538	0.331328	VGO2 controls
Shannon index	Used antibiotics	Yes vs no	-0.245776	0.490918	-0.500644	0.617546	-1.21784	0.726292	VGO2 controls
Shannon index	Used lung medication	Yes vs no	-0.980409	0.97462	-1.00594	0.31652	-2.91059	0.949774	VGO2 controls
Shannon index	Respiratory symptoms	Yes vs no	-0.0118744	0.205821	-0.0576926	0.95409	-0.419421	0.395672	VGO2 controls
Shannon index	Season	Winter vs summer	-0.276212	0.220684	-1.25162	0.213206	-0.713266	0.160841	VGO2 controls	*
Shannon index	Season	Spring vs summer	0.0402916	0.211708	0.190317	0.849391	-0.378985	0.459568	VGO2 controls
Shannon index	Season	Fall vs summer	-0.5924	0.416126	-1.42361	0.157221	-1.41652	0.231716	VGO2 controls	*
Shannon index	Atopy	Yes vs no	-0.307356	0.198295	-1.55	0.12382	-0.700033	0.0853214	VGO2 controls	*
Shannon index	Farms within 500m	1-2 farms within 500m	0.0703279	0.207725	0.338562	0.735541	-0.341025	0.48168	VGO2 controls
Shannon index	Farms within 500m	>2 farms within 500m	0.395271	0.234128	1.68827	0.0940013	-0.0683667	0.858908	VGO2 controls	**
Shannon index	Farms within 1km	>16 farms within 1km	-0.0852478	0.259261	-0.328811	0.742877	-0.598611	0.428115	VGO2 controls
Shannon index	Poultry farms within 1km	Poultry farm within 1km	-0.185198	0.178181	-1.03938	0.300737	-0.538015	0.167619	VGO2 controls
Shannon index	Endotoxin	Medium endotoxin exposure	0.241764	0.226513	1.06733	0.288021	-0.206834	0.690362	VGO2 controls
Shannon index	Endotoxin	High endotoxin exposure	0.255365	0.207205	1.23243	0.22026	-0.154993	0.665724	VGO2 controls	*
Shannon index	PM10	Medium PM10 exposure	-0.0713503	0.224155	-0.318308	0.750819	-0.515278	0.372577	VGO2 controls
Shannon index	PM10	High PM10 exposure	0.142022	0.208641	0.6807	0.497406	-0.271181	0.555226	VGO2 controls
Shannon index	NH3	Medium NH3 exposure	0.141201	0.224916	0.627792	0.531363	-0.304234	0.586635	VGO2 controls
Shannon index	NH3	High NH3 exposure	0.199107	0.220338	0.903645	0.368041	-0.23726	0.635475	VGO2 controls
Shannon index	Smoke status	Ex-smoker vs never-smoker	0.167246	0.176082	0.949821	0.344128	-0.181414	0.515906	VGO2 controls
Shannon index	Education level	Medium vs low	0.259459	0.22214	1.168	0.245162	-0.180438	0.699355	VGO2 controls	*
Shannon index	Education level	High vs low	0.38988	0.240401	1.62179	0.107517	-0.0861795	0.865939	VGO2 controls	*
Bacterial density	Gender	Female vs male	-0.221042	0.304793	-0.725218	0.469742	-0.824563	0.38248	VGO2 controls
Bacterial density	Age category	51.3-60.8 vs <51.3 year-olds	-0.238289	0.422034	-0.564621	0.573413	-1.07411	0.597527	VGO2 controls
Bacterial density	Age category	60.8-66.1 vs <51.3 year-olds	0.15804	0.412322	0.383293	0.702198	-0.658542	0.974622	VGO2 controls
Bacterial density	Age category	>66.1 vs <51.3 year-olds	0.00792677	0.45832	0.0172953	0.986231	-0.899752	0.915605	VGO2 controls
Bacterial density	Farm Child	Yes vs no	0.338373	0.327138	1.03434	0.303091	-0.309449	0.986195	VGO2 controls
Bacterial density	Used antibiotics	Yes vs no	1.67575	0.840079	1.99476	0.0483546	0.0123144	3.33919	VGO2 controls	***
Bacterial density	Used lung medication	Yes vs no	-0.274216	1.70031	-0.161274	0.872156	-3.6416	3.09317	VGO2 controls
Bacterial density	Respiratory symptoms	Yes vs no	0.377839	0.355997	1.06135	0.290678	-0.327071	1.08275	VGO2 controls
Bacterial density	Season	Winter vs summer	1.19327	0.358637	3.32723	0.00117274	0.483006	1.90353	VGO2 controls	***
Bacterial density	Season	Spring vs summer	0.224977	0.34405	0.653909	0.514454	-0.456395	0.906349	VGO2 controls
Bacterial density	Season	Fall vs summer	2.41548	0.676253	3.57186	0.000515668	1.0762	3.75476	VGO2 controls	***
Bacterial density	Atopy	Yes vs no	0.178725	0.346162	0.516305	0.606607	-0.50677	0.864221	VGO2 controls
Bacterial density	Farms within 500m	1-2 farms within 500m	0.0381273	0.363343	0.104935	0.916606	-0.681391	0.757646	VGO2 controls
Bacterial density	Farms within 500m	>2 farms within 500m	-0.430188	0.409526	-1.05045	0.295656	-1.24116	0.380785	VGO2 controls
Bacterial density	Farms within 1km	>16 farms within 1km	-0.232929	0.450239	-0.517346	0.605875	-1.12445	0.658588	VGO2 controls
Bacterial density	Poultry farms within 1km	Poultry farm within 1km	0.0502486	0.311009	0.161566	0.871921	-0.565581	0.666078	VGO2 controls
Bacterial density	Endotoxin	Medium endotoxin exposure	-0.788229	0.387426	-2.03453	0.0441593	-1.55551	-0.0209512	VGO2 controls	***
Bacterial density	Endotoxin	High endotoxin exposure	-0.701522	0.354401	-1.97946	0.0501128	-1.4034	0.0003511	VGO2 controls	**
Bacterial density	PM10	Medium PM10 exposure	-0.538773	0.386562	-1.39375	0.166034	-1.30434	0.226793	VGO2 controls	*
Bacterial density	PM10	High PM10 exposure	-0.500128	0.359808	-1.38998	0.167173	-1.21271	0.212454	VGO2 controls	*
Bacterial density	NH3	Medium NH3 exposure	0.163502	0.386357	0.423189	0.672934	-0.601658	0.928662	VGO2 controls
Bacterial density	NH3	High NH3 exposure	0.0289879	0.378493	0.0765877	0.939082	-0.720597	0.778573	VGO2 controls
Bacterial density	Smoke status	Ex-smoker vs never-smoker	-0.105947	0.306997	-0.345109	0.730622	-0.713831	0.501937	VGO2 controls
Bacterial density	Education level	Medium	-0.321159	0.38682	-0.830253	0.408073	-1.08717	0.444851	VGO2 controls
Bacterial density	Education level	High	-0.617245	0.41862	-1.47448	0.143016	-1.44623	0.211736	VGO2 controls	*
Observed species	Gender	Female vs male	-0.93816	12.4207	-0.0755317	0.939924	-25.5435	23.6672	Pienter3 controls
Observed species	Age category	51.3-60.8 vs <51.3 year-olds	9.72917	16.2309	0.599423	0.550101	-22.4302	41.8886	Pienter3 controls
Observed species	Age category	60.8-66.1 vs <51.3 year-olds	-4.125	20.455	-0.201662	0.840547	-44.6539	36.4039	Pienter3 controls
Observed species	Age category	>66.1 vs <51.3 year-olds	4.90625	16.7014	0.293762	0.769483	-28.1855	37.998	Pienter3 controls
Observed species	Used antibiotics	Yes vs no	-13.4269	24.9845	-0.537411	0.592422	-63.1201	36.2663	Pienter3 controls
Observed species	Respiratory symptoms	Yes vs no	-15.8289	13.2219	-1.19718	0.233765	-42.0264	10.3685	Pienter3 controls	*
Observed species	Season	Winter vs summer	-19.1036	17.3287	-1.10242	0.272642	-53.4382	15.2311	Pienter3 controls
Observed species	Season	Spring vs summer	-19.7783	14.3112	-1.38202	0.169716	-48.1341	8.57744	Pienter3 controls	*
Observed species	Season	Fall vs summer	56.2843	15.6564	3.59498	0.000483805	25.2633	87.3054	Pienter3 controls	***
Observed species	Atopy	Yes vs no	-26.5045	12.5855	-2.10595	0.0374035	-51.4364	-1.57265	Pienter3 controls	***
Observed species	Farms within 500m	1-2 farms within 500m	24.5025	14.1922	1.72648	0.0869945	-3.6148	52.6199	Pienter3 controls	**
Observed species	Farms within 500m	>2 farms within 500m	-14.8561	30.2595	-0.490956	0.62441	-74.8057	45.0935	Pienter3 controls
Observed species	Poultry farms within 1km	Poultry farm within 1km	-12.7396	21.9334	-0.580833	0.5625	-56.1895	30.7102	Pienter3 controls
Observed species	Smoke status	Ex-smoker vs never-smoker	-1.32976	12.337	-0.107787	0.914354	-25.7692	23.1097	Pienter3 controls
Observed species	Education level	Medium	-9.49263	14.8165	-0.640679	0.523088	-38.8615	19.8763	Pienter3 controls
Observed species	Education level	High	-9.58182	15.7275	-0.60924	0.543645	-40.7564	21.5928	Pienter3 controls
Shannon index	Gender	Female vs male	-0.060742	0.151931	-0.3998	0.690052	-0.361716	0.240232	Pienter3 controls
Shannon index	Age category	51.3-60.8 vs <51.3 year-olds	-0.115216	0.198323	-0.580951	0.562441	-0.508167	0.277736	Pienter3 controls
Shannon index	Age category	60.8-66.1 vs <51.3 year-olds	-0.082345	0.249937	-0.329463	0.742421	-0.577563	0.412873	Pienter3 controls
Shannon index	Age category	>66.1 vs <51.3 year-olds	-0.203901	0.204073	-0.99916	0.319871	-0.608245	0.200442	Pienter3 controls
Shannon index	Used antibiotics	Yes vs no	-0.0250412	0.299661	-0.083565	0.933604	-0.621055	0.570972	Pienter3 controls
Shannon index	Respiratory symptoms	Yes vs no	-0.0315543	0.162616	-0.194042	0.846495	-0.353757	0.290648	Pienter3 controls
Shannon index	Season	Winter vs summer	-0.0955446	0.236957	-0.403214	0.68756	-0.565045	0.373956	Pienter3 controls
Shannon index	Season	Spring vs summer	-0.160689	0.195695	-0.821122	0.413321	-0.548433	0.227055	Pienter3 controls
Shannon index	Season	Fall vs summer	0.103157	0.214089	0.481842	0.630858	-0.321033	0.527347	Pienter3 controls
Shannon index	Atopy	Yes vs no	-0.0673901	0.156892	-0.429532	0.668347	-0.378192	0.243412	Pienter3 controls
Shannon index	Farms within 500m	1-2 farms within 500m	0.0945794	0.175912	0.537651	0.591875	-0.253934	0.443093	Pienter3 controls
Shannon index	Farms within 500m	>2 farms within 500m	-0.180506	0.375066	-0.481264	0.631259	-0.92358	0.562568	Pienter3 controls
Shannon index	Poultry farms within 1km	Poultry farm within 1km	-0.167817	0.268409	-0.625231	0.533069	-0.699533	0.363898	Pienter3 controls
Shannon index	Smoke status	Ex-smoker vs never-smoker	-0.0420783	0.150965	-0.27873	0.780957	-0.341138	0.256981	Pienter3 controls
Shannon index	Education level	Medium	-0.0491586	0.178737	-0.275033	0.783816	-0.403447	0.305129	Pienter3 controls
Shannon index	Education level	High	-0.291333	0.189727	-1.53554	0.127576	-0.667404	0.0847385	Pienter3 controls	*
Bacterial density	Gender	Female vs male	-0.331959	0.296726	-1.11874	0.265603	-0.919772	0.255853	Pienter3 controls
Bacterial density	Age category	51.3-60.8 vs <51.3 year-olds	0.566922	0.386264	1.4677	0.144987	-0.198411	1.33225	Pienter3 controls	*
Bacterial density	Age category	60.8-66.1 vs <51.3 year-olds	0.469491	0.48679	0.964464	0.336891	-0.495021	1.434	Pienter3 controls
Bacterial density	Age category	>66.1 vs <51.3 year-olds	0.11645	0.397463	0.292983	0.770077	-0.671071	0.903971	Pienter3 controls
Bacterial density	Used antibiotics	Yes vs no	0.78931	0.62422	1.26448	0.209599	-0.452238	2.03086	Pienter3 controls	*
Bacterial density	Respiratory symptoms	Yes vs no	-0.000922539	0.319658	-0.00288602	0.997702	-0.634284	0.632439	Pienter3 controls
Bacterial density	Season	Winter vs summer	0.018286	0.468443	0.0390358	0.968931	-0.909875	0.946447	Pienter3 controls
Bacterial density	Season	Spring vs summer	0.140229	0.386871	0.36247	0.717684	-0.626305	0.906763	Pienter3 controls
Bacterial density	Season	Fall vs summer	0.126784	0.423235	0.299561	0.765067	-0.711801	0.965369	Pienter3 controls
Bacterial density	Atopy	Yes vs no	-0.195447	0.307582	-0.635432	0.52642	-0.804764	0.41387	Pienter3 controls
Bacterial density	Farms within 500m	1-2 farms within 500m	-0.145707	0.345662	-0.42153	0.674169	-0.830525	0.539112	Pienter3 controls
Bacterial density	Farms within 500m	>2 farms within 500m	-0.283389	0.736993	-0.38452	0.701316	-1.74351	1.17673	Pienter3 controls
Bacterial density	Poultry farms within 1km	Poultry farm within 1km	-0.275995	0.52698	-0.52373	0.601483	-1.31994	0.767947	Pienter3 controls
Bacterial density	Smoke status	Ex-smoker vs never-smoker	-0.0330464	0.29633	-0.111519	0.911401	-0.620073	0.553981	Pienter3 controls
Bacterial density	Education level	Medium	-0.17245	0.363488	-0.47443	0.636151	-0.892946	0.548047	Pienter3 controls
Bacterial density	Education level	High	-0.122706	0.385837	-0.318025	0.75108	-0.887502	0.64209	Pienter3 controls
